# Supplementary material for: Association between circulating miRNAs and spinal involvement in patients with axial spondyloarthritis
Source: PLoS One. 2017 Sep 22;12(9):e0185323. doi: 10.1371/journal.pone.0185323 (PMC5609864; doi:10.1371/journal.pone.0185323)
Supplement: S1 Table — The statistical analysis was performed as described in Methods paragraph. (XLSX) [file pone.0185323.s002.xlsx]

## Sheet: List1
S1 Table. Original Taq Man Low Density Array (TLDA) data obtained in 5 healthy controls (HC), and 5 patients with non-radiographic axial spondyloarthritis (nr-AxSpA), 5 patients with sacroiliitis and 5 patients with ankylosing spondylitis with spinal involvement (AS stage II-V). The statistical analysis was performed as described in Methods paragraph.
miRNA	HC											nr-AxSpA											sacroiliitis											AS II-V											ddCt				x-fold
	Ct	dCt	Ct	dCt	Ct	dCt	Ct	dCt	Ct	dCt	dCt (mean)	Ct	dCt	Ct	dCt	Ct	dCt	Ct	dCt	Ct	dCt	dCt (mean)	Ct	dCt	Ct	dCt	Ct	dCt	Ct	dCt	Ct	dCt	dCt (mean)	Ct	dCt	Ct	dCt	Ct	dCt	Ct	dCt	Ct	dCt	dCt (mean)	HC / nr-AxSpA	nr-AxSpA / sacroiliitis	nr-AxSpA / A SII-V	sacroiliitis / ASII-V	HC / nr-AxSpA
miR-19a-3p	26.4898	3.98734	27.0667	3.85685	30.2446	1.19784	29.0428	2.03335	27.3657	2.86053	2.78718	28.0953	2.62759	26.0256	3.83522	25.4079	5.67434	28.2058	2.66959	27.8472	3.92551	3.74645	30.8603	1.83555	27.6182	2.92157	33.3847	-0.86746	31.4077	0.660402	29.3598	2.04709	1.31943	28.5366	2.21736	30.4101	1.32559	31.1307	0.768667	29.094	2.05861	31.9526	0.621013	1.39825	-0.959267	2.42702	2.3482	-0.0788188	1.94432
miR-24-3p	22.4885	7.98866	23.2262	7.69742	26.1616	5.28089	25.3685	5.70769	22.6397	7.58647	6.85223	23.5701	7.15284	21.3875	8.47336	26.0338	5.04845	24.7712	6.1042	24.9654	6.80733	6.71723	28.3028	4.39309	23.0947	7.44505	28.6258	3.89149	28.0486	4.01956	25.8364	5.57046	5.06393	24.8716	5.88238	26.6621	5.07356	27.7758	4.12361	25.5119	5.64075	28.7899	3.78372	4.9008	0.134991	1.65331	1.81643	0.163125	0.910676
miR-27a-3p	24.9802	5.49696	25.8386	5.08494	29.5656	1.87681	28.1496	2.92657	27.2492	2.97701	3.67246	26.2602	4.46271	24.6782	5.18263	31.0197	0.062503	28.4197	2.4557	29.4508	2.32193	2.8971	30.7712	1.92464	26.3758	4.16393	31.5153	1.00196	31.5288	0.53933	29.9304	1.4765	1.82127	28.0303	2.72367	29.0702	2.66549	30.7115	1.18789	28.7023	2.45036	31.0097	1.56383	2.11825	0.775361	1.07582	0.778849	-0.296974	0.584242
miR-29a-3p	27.5542	2.9229	28.9696	1.95399	32.4282	-0.985713	30.7911	0.285107	29.7279	0.498297	0.934917	28.3246	2.39828	26.3953	3.46558	30.4474	0.634774	28.3296	2.54578	29.7301	2.04262	2.21741	33.1603	-0.464407	27.8515	2.6883	33.5103	-0.99297	32.1112	-0.04307	30.035	1.37184	0.511938	28.4571	2.2968	31.1029	0.632738	30.7546	1.14481	29.2766	1.87604	34.1406	-1.56703	0.876673	-1.28249	1.70547	1.34073	-0.364735	2.43259
miR-99b-5p	29.5536	0.923556	30.0106	0.912977	33.9107	-2.46823	31.7212	-0.644987	29.0548	1.17141	-0.0210548	29.0587	1.66423	28.0563	1.80451	33.539	-2.45684	31.4125	-0.537065	33.7839	-2.01118	-0.307266	34.4655	-1.7696	29.8299	0.709929	34.5057	-1.98844	36.764	-4.6959	33.3012	-1.89429	-1.92766	31.3456	-0.591622	33.4845	-1.74887	37.121	-5.22162	32.4429	-1.29027	36.312	-3.7384	-2.51815	0.286211	1.62039	2.21089	0.590495	0.820053
miR-106a-5p	21.526	8.95118	22.698	8.22556	23.5097	7.9328	22.9006	8.17552	21.6671	8.55906	8.36883	23.0733	7.64958	21.204	8.65685	22.7131	8.36907	22.975	7.90042	23.3355	8.43717	8.20262	24.9928	7.70306	22.5654	7.97441	26.7595	5.75776	25.2142	6.8539	24.5478	6.85903	7.02963	23.3035	7.45047	25.2952	6.44044	24.4029	7.49648	23.3496	7.80302	26.0113	6.56223	7.15053	0.166207	1.17299	1.05209	-0.120897	0.891183
miR-133a-3p	27.8686	2.60853	29.7892	1.13438	32.843	-1.40055	30.761	0.31516	31.3844	-1.15823	0.299858	31.745	-1.02207	28.0258	1.83505	33.434	-2.35183	32.6439	-1.76852	31.8385	-0.065759	-0.674625	33.7046	-1.00878	31.6939	-1.1541	36.4279	-3.91063	34.1056	-2.03747	31.7278	-0.32094	-1.68638	31.8517	-1.09777	32.0675	-0.33178	33.5575	-1.65812	32.0351	-0.882468	38.7241	-6.15056	-2.02414	0.974483	1.01176	1.34951	0.337754	0.508922
miR-140-3p	31.7432	-1.26607	32.96	-2.0364	34.1404	-2.69797	33.9531	-2.87697	31.5311	-1.30485	-2.03645	32.9937	-2.27076	31.1278	-1.26695	31.3008	-0.2186	32.4282	-1.55277	32.1176	-0.344884	-1.13079	36.8549	-4.15909	32.3008	-1.76106	36.1777	-3.66045	34.7627	-2.69456	33.3845	-1.97765	-2.85056	32.7411	-1.98714	34.2447	-2.509	34.2817	-2.3823	33.3098	-2.15715	35.2298	-2.65621	-2.33836	-0.905663	1.71977	1.20757	-0.512202	1.8734
miR-145-5p	26.2996	4.1775	26.5701	4.35349	30.8363	0.606126	29.024	2.0522	27.4507	2.77547	2.79296	28.0159	2.70698	25.4642	4.39661	31.5842	-0.501985	29.5994	1.27603	31.2416	0.531127	1.68175	33.4549	-0.75905	27.331	3.2088	32.8558	-0.33854	34.451	-2.38289	30.9166	0.490246	0.043715	27.7353	3.01862	31.3512	0.384485	32.7094	-0.81002	29.9051	1.24752	32.9669	-0.39336	0.689449	1.1112	1.63804	0.992303	-0.645734	0.462908
miR-146a-5p	22.1882	8.28895	22.8161	8.10752	25.4568	5.9857	22.8799	8.19626	21.7915	8.43475	7.80264	23.5755	7.14742	21.7742	8.08667	26.1252	4.95701	23.9854	6.89003	25.4767	6.29604	6.67543	28.1992	4.49667	23.0988	7.44097	26.6533	5.86403	26.7125	5.35561	25.108	6.29889	5.89123	25.4613	5.29269	26.9261	4.80954	26.0091	5.89035	24.5169	6.63571	26.8329	5.74066	5.67379	1.1272	0.7842	1.00164	0.217444	0.457803
miR-146b-5p	26.8794	3.59774	27.6868	3.23678	30.5561	0.886395	28.8827	2.19348	27.0638	3.16237	2.61536	27.8409	2.88204	25.6416	4.21926	30.5453	0.53688	27.978	2.89738	29.042	2.73072	2.65326	31.8553	0.840529	27.8491	2.69072	31.2554	1.26186	30.5532	1.51494	29.1206	2.28631	1.71887	28.8666	1.88735	29.9592	1.77642	31.0923	0.807087	28.2399	2.91275	31.5566	1.01694	1.68011	-0.0379	0.934381	0.973147	0.0387662	1.02662
miR-151a-3p	24.6503	8.99831	25.4836	7.78398	28.0134	5.61486	25.9111	6.87991	25.2618	7.62251	7.37991	26.4397	6.72026	24.0065	8.7789	29.0957	4.50167	26.9988	5.96065	27.9727	4.98804	6.1899	24.8538	8.79484	26.1481	6.78858	30.9823	2.70318	30.0644	3.02208	28.076	5.23627	5.30899	27.659	5.42896	29.3736	4.14061	29.2475	4.6442	27.4788	5.17752	29.563	4.07812	4.69388	1.19001	0.880915	1.49602	0.615106	0.4383
miR-181a-5p	30.0779	0.399266	32.4979	-1.57433	35.0801	-3.63761	33.4709	-2.39477	31.7148	-1.48859	-1.73921	33.9347	-3.21178	29.7428	0.118003	35.8443	-4.76212	35.4552	-4.57986	34.6147	-2.84196	-3.05554	39.1804	-6.48455	32.999	-2.4592	37.8659	-5.34857	37.5485	-5.48039	34.5231	-3.11624	-4.57779	34.0998	-3.34586	36.2573	-4.52165	undetected		35.6127	-4.46006	36.7959	-4.22232	-4.13747	1.31634	1.52225	1.08193	-0.44032	0.401553
miR-221-3p	25.0514	5.42572	25.4765	5.44705	30.5491	0.89339	27.8672	3.20902	26.1798	4.04639	3.80431	26.9561	3.76679	24.0316	5.82926	37.0625	-5.9803	27.9484	2.92699	29.0641	2.70856	1.85026	undetected		26.5951	3.94471	33.8709	-1.35359	34.1475	-2.07937	29.7634	1.64344	0.538797	30.1033	0.650684	35.9529	-4.21719	33.9639	-2.06448	29.3954	1.75722	undetected		-0.968441	1.95405	1.31146	2.8187	1.50724	0.25809
miR-222-3p	24.1228	6.35428	24.4195	6.50411	25.7697	5.67278	24.8499	6.22628	23.5147	6.71148	6.29379	24.9136	5.80927	22.0865	7.77435	25.0369	6.04534	24.1275	6.74787	24.5347	7.23803	6.72297	28.9592	3.7367	23.5413	6.99845	27.7852	4.73207	26.6565	5.4116	25.4979	5.90895	5.35756	25.0596	5.69438	28.0409	3.69481	26.1718	5.72758	25.0373	6.11529	27.4022	5.17134	5.28068	-0.429186	1.36542	1.44229	0.0768764	1.34647
miR-223-3p	18.4695	12.0076	19.0013	11.9223	21.395	10.0475	19.952	11.1242	18.6012	11.625	11.3453	19.3852	11.3377	17.7645	12.0964	22.0112	9.071	19.1092	11.7662	20.8806	10.8921	11.0327	23.3447	9.35114	18.6113	11.9285	23.2572	9.26009	22.1738	9.89432	20.7999	10.607	10.2082	18.9754	11.7786	22.1078	9.62783	21.7862	10.1132	19.518	11.6346	23.4158	9.15772	10.4624	0.312621	0.82448	0.570307	-0.254173	0.805178
miR-374a-5p	27.6584	2.8187	27.9789	2.94465	32.5256	-1.08319	30.4822	0.594011	28.1743	2.05193	1.46522	27.5614	3.16153	25.8714	3.98942	31.427	-0.34477	29.4406	1.4348	31.113	0.659737	1.78014	32.2681	0.42771	27.6347	2.9051	32.986	-0.468664	33.9077	-1.83961	30.5277	0.879141	0.380735	29.5117	1.24227	32.3208	-0.58515	31.9664	-0.067019	29.6355	1.51716	33.1726	-0.59899	0.301654	-0.314922	1.39941	1.47849	0.079081	1.24394
miR-375	27.3709	3.1062	29.3885	1.5351	30.2986	1.14389	32.1011	-1.02493	31.6207	-1.39448	0.673157	29.6669	1.05603	28.4202	1.44066	30.6399	0.4423	28.7486	2.12675	32.096	-0.323324	0.948481	31.1898	1.50604	28.5901	1.94965	33.5116	-0.994356	29.8675	2.20061	29.9793	1.42755	1.2179	29.4638	1.29017	29.0956	2.64008	29.6969	2.20247	29.1296	2.02299	32.9096	-0.336006	1.56394	-0.275324	-0.269419	-0.61546	-0.346041	1.21027
miR-409-3p	23.6956	9.95301	26.4889	6.77864	27.7077	5.9206	24.7052	8.08581	23.9063	8.97799	7.94321	24.2102	8.94968	24.9867	7.79871	32.3664	1.23102	25.6763	7.2831	28.9513	4.00953	5.85441	31.44	2.20863	24.5856	8.35106	31.5214	2.16414	31.973	1.11352	27.9777	5.33462	3.83439	28.1898	4.89817	31.6404	1.87386	33.326	0.565709	26.6217	6.03466	36.7423	-3.10121	2.05424	2.0888	2.02001	3.80017	1.78016	0.235076
miR-625-3p	27.6025	6.04609	27.1296	6.13791	28.2072	5.42106	27.0676	5.72337	25.847	7.03726	6.07314	28.4464	4.71357	25.1908	7.59455	30.4569	3.14044	26.6277	6.33173	28.5985	4.3623	5.22852	32.5375	1.11115	26.9015	6.03513	28.5085	5.17704	27.9792	5.10726	27.6165	5.69584	4.62528	29.6051	3.48293	31.3139	2.20031	28.8418	5.0499	26.3949	6.26138	31.5059	2.13519	3.82594	0.844621	0.603236	1.40257	0.799338	0.556857
miR-885-5p	28.0872	2.38993	29.1397	1.78387	29.5817	1.86075	30.3511	0.72506	29.4657	0.7605	1.50402	28.2039	2.51902	28.6198	1.24104	27.9894	3.09277	28.4099	2.46546	26.4067	5.36603	2.93686	33.5144	-0.818552	26.4451	4.09464	31.0707	1.44664	30.0405	2.02766	26.6924	4.71445	2.29297	28.0793	2.67467	28.4471	3.28861	27.3072	4.59221	25.94	5.2126	30.85	1.72359	3.49833	-1.43284	0.643896	-0.56147	-1.20537	2.69978
[truncated: 3 more columns]
